# Supplementary material for: Antibacterial and Antifungal Properties of a Novel Antimicrobial Peptide GK-19 and Its Application in Skin and Soft Tissue Infections Induced by MRSA or Candida albicans
Source: Pharmaceutics. 2022 Sep 13;14(9):1937. doi: 10.3390/pharmaceutics14091937 (PMC9503518; doi:10.3390/pharmaceutics14091937)
Supplement: Supplementary file 1 [file pharmaceutics-14-01937-s001.zip]

Archive with 1 entries (1 files):
- pharmaceutics-1877334-supplementary.pdf
